# Supplementary material for: Improved Mineral Acquisition, Sugars Metabolism and Redox Status after Mycorrhizal Inoculation Are the Basis for Tolerance to Vanadium Stress in C3 and C4 Grasses
Source: J Fungi (Basel). 2021 Oct 27;7(11):915. doi: 10.3390/jof7110915 (PMC8625288; doi:10.3390/jof7110915)
Supplement: Supplementary file 1 [file jof-07-00915-s001.zip]

Archive with 1 entries (1 files):
- jof-1405549-supplementary.pdf
